# Supplementary material for: Characteristics of Precipitation, Streamflow, and Sediment Transport of the Hangman Creek in the Pacific Northwest, USA: Implication for Agricultural Conservation Practice Implementation
Source: Hydrology. Author manuscript; Available in PMC 2025 Dec 31. (PMC11980776; doi:10.3390/hydrology12010003)
Supplement: Supplement1 [file NIHMS2054896-supplement-Supplement1.zip]

Archive with 1 entries (1 files):
- hydrology-3367813-supplementary.pdf
